# Supplementary material for: Immune and Microbial Signatures Associated with PD-1 Blockade Sensitivity in a Preclinical Model for HPV+ Oropharyngeal Cancer
Source: Cancers (Basel). 2024 May 30;16(11):2065. doi: 10.3390/cancers16112065 (PMC11171047; doi:10.3390/cancers16112065)
Supplement: Supplementary file 1 [file cancers-16-02065-s001.zip]

Archive with 1 entries (1 files):
- cancers-2993990-supplementary.pdf
